# Supplementary material for: The Turkish version of the SPPIC validated among informal caregivers with a Turkish immigrant background
Source: BMC Geriatr. 2021 Apr 29;21:284. doi: 10.1186/s12877-021-02161-6 (PMC8086099; doi:10.1186/s12877-021-02161-6)
Supplement: Supplementary file 1 — Additional file 1: Appendix 1. SPPIC questionnaire (Dutch and English). Appendix 2. Con characteristics relating to language skills. Appendix 3. Missing values, mean, skewness and kurtosis for the Turkish translation of the SPPIC per item. Appendix 4. Items in order of proportion that agreed with the items. [file 12877_2021_2161_MOESM1_ESM.zip]

Archive with 2 entries (2 files):
- Appendix 1-3 BMC_EDIZR5.docx
- Appendix 4R5.docx
